# Supplementary material for: Extracellular Pgk1 interacts neural membrane protein enolase-2 to improve the neurite outgrowth of motor neurons
Source: Commun Biol. 2023 Aug 15;6:849. doi: 10.1038/s42003-023-05223-0 (PMC10427645; doi:10.1038/s42003-023-05223-0)
Supplement: Supplementary file 4 — Supplementary Data 1 [file 42003_2023_5223_MOESM4_ESM.xlsx]

## Sheet: 1d
					Eno2-Myc	Eno2-Myc+Pgk1-Flag				Pgk1-Flag	Pgk1-Flag+Eno2-Myc
					1	13.334				1	8.66358
					1	11.2525				1	8.91865
					1	15.863				1	7.40481
				sum	1	13.4832			sum	1	8.32901
				std	0	2.30887			std	0	0.810481
				T		0.00036213			T		4.85241e-05

## Sheet: 3c
3
					WT	Eno2	Eno2(Δ405-431)	Eno2(Δ432-434)
					1	14.9711	1.28735	15.3567
					1	10.6417	0.668741	11.2959
					1	8.75505	0.253823	8.56008
				sum	1	11.456	0.736639	11.7376
				std	0	3.18702	0.5201	3.41978

## Sheet: 4c
					WT	Pgk(1-417)	Pgk(1-145)	Pgk(146-417)	Pgk(225-417)	Pgk(325-417)
					1	10.163	0.658472	11.2904	9.46094	8.52327
					1	10.6417	0.668741	11.0059	10.5717	8.38989
					1	8.75505	0.253823	8.56008	8.68587	7.38148
				sum	1	9.85325	0.527012	10.2855	9.57285	8.09821
				std	0	0.800763	0.193219	1.22555	0.77396	0.509723

## Sheet: 5c
					pCS2	pCS2+Pgk1	Eno1+ Pgk1	Eno2+ Pgk1	Eno3+ Pgk1
					0.0367347	0.125523	0.144105	0.218868	0.10728
					0.046875	0.0935252	0.121212	0.196491	0.142276
					0.04329	0.122378	0.0945455	0.165354	0.126866
				sum	0.0422999	0.113809	0.119954	0.193571	0.125474
				std	0.00514215	0.0176362	0.0248036	0.026876	0.0175398

## Sheet: 5d
					pCS2	pCS2+Pgk1	Eno1+ Pgk1	Eno2+ Pgk1	Eno3+ Pgk1
				sum	31.5943	50.2518	43.7346	71.9317	51.4293
				std	5.63336	9.50532	10.1953	13.6613	11.6174
					32.3648	43.0428	56.858	74.935	61.9419
					22.112	44.3421	58.0676	53.6263	56.6974
					35.365	65.6272	36.1918	77.0612	54.2877
					33.8767	24.6634	57.0281	44.8854	58.8708
					26.1753	40.0898	38.6251	80.9591	57.1935
					33.6168	53.9806	44.6492	86.6761	43.468
					34.3255	55.3508	33.5932	77.7227	51.3348
					23.7657	45.2634	38.5542	85.0461	61.7056
					35.8138	47.7203	51.2403	78.644	43.4207
					29.5299	47.3659	49.8464	56.6974	52.4687
					24.8051	45.1217	55.0461	75.5256	52.0198
					31.8923	42.2868	39.2629	68.2495	47.2006
					38.2707	49.6338	46.3501	78.5731	35.743
					26.1753	49.1377	30.1205	94.4956	37.0895
					33.6168	64.1862	34.4437	20.3874	58.2093
					28.3487	59.674	29.1755	63.9263	58.0676
					31.8923	55.091	37.5384	80.4158	57.477
					33.5459	66.0761	49.1614	74.5098	48.4763
					29.0574	40.137	35.4359	60.2882	55.7524
					38.9794	47.0352	34.609	55.7052	36.9714
					35.9083	61.9655	50.6024	89.2984	52.1616
					24.1673	55.3508	47.2714	84.0539	41.3418
					16.4895	47.2478	43.846	49.6338	61.9986
					33.8294	39.0031	52.9648	71.1552	39.1448
					43.279	47.2951	38.1762	77.1557	52.3978
					29.1047	54.3586	40.2315	79.022	43.3262
					36.1918	62.7451	52.6813	73.2341	54.6893
					36.9242	63.9263	33.4042	70.2103	41.7671
					35.7193	54.4059	48.996	88.6133	59.9102
					32.979	54.4059	48.0274	84.2429	66.447
					31.3017	40.7749	43.7751	74.935	52.7286
						45.4288	47.2478	74.1791	50.1536
						60.052	43.1845	75.8091	59.8157
						50.0827	65.802	71.4859	43.3735
						24.1673	59.8157	82.1639	59.8157
						36.1918	38.6251	77.1557	50.4607
						50.3662	59.8157	55.7052	40.9166
						43.6097	41.3891	74.6988	49.0905
						54.6185	37.4439	83.2743	50.2008
						50.4607	33.5932	70.352	36.0501
						47.7439	38.5542	81.5734	25.6792
						44.0113	54.2877	68.1077	28.8448
						48.7834	55.6579	67.6352	25.9391
						46.7281	46.858	74.7933	50.2008
						60.6662	43.846	77.7227	62.4852
						55.8705	41.6962	67.399	49.0905
						29.6716	31.3017	71.1552	37.0659
						67.7297	39.9008	63.8082	35.0815
						36.9005	29.1755	85.991	36.1918
						43.9877	34.3019	71.8167	24.2145
						60.9024	50.9331	77.3919	60.5953
						59.8157	60.4772	58.3511	43.5152
						60.6426	37.7038	65.8635	51.1458
						36.0737	49.3031	60.3355	36.5226
						50.3662	51.1458	88.7314	28.3959
						50.8859	45.6414	88.2589	25.9391
						19.36	56.2013	72.7616	60.5953
						36.9242	35.9792	73.2577	25.1595
						50.4607	28.2306	76.9194	60.9024
						36.1918	55.6579	59.8157	29.8842
						26.7423	46.421	83.7468	32.034
						37.0659	55.091	47.8384	44.0586
						50.9331	60.5717	84.2192	26.5296
						45.2634	26.7423	89.7236	42.9955
						44.0113	35.9792	73.8247	59.9102
						51.1458	50.9331	83.227	62.1309
						51.1458	60.1228	85.6367	65.3768
						46.2084	57.2171	61.4222	33.6641
						55.091	38.5542	71.4151	36.2863
						51.1458	51.2403	69.8795	59.3905
						50.5552	49.8464	81.0773	46.2745
						59.674	39.9244	97.614	44.1531
						60.5717	62.8868	22.5845	52.4687
						66.0761	46.3501	66.9029	60.1228
						44.5311	53.7444	86.3218	24.2145
						36.4989	58.0676	87.0541	59.9102
						62.6979	52.7994	81.8568	50.4607
						59.6031	61.1623	55.7052	54.9256
						49.6102	49.1614	76.1399	58.0676
						65.7926	59.0598	84.0539	50.2244
						22.5845	34.609	94.2358	60.5481
						50.9331	50.6024	69.6905	54.6657
						60.6898	47.2714	66.643	46.421
						67.4226	71.0938	73.7775	43.5861
						55.091	52.9648	71.4623	61.3277
						60.1228	61.8001	70.2103	31.3017
						62.7923	67.4793	95.0862	35.0815
						65.1075		97.4486	43.3735
						50.2008		36.1918	40.7512
						69.8323		74.1791	43.1136
						67.777		69.8323	41.082
								84.2192	55.1854
								83.2506	67.4699
								83.2979	36.2863
								67.6825	66.9974
								71.3678	36.1918
								95.3225	55.1854
								71.4623
								74.5098
								65.7926
								69.8795
								72.1002
								87.1013
								86.4163
								71.4623
								65.769
								84.2192
								73.8483
								71.4623
								86.4163
								60.6898
								59.8157
								85.6603
								88.944
								93.9759
								98.1101
								86.369
								94.4956
								80.9591
								83.227
								50.9331
								94.1413
								83.7468
								59.9102
								76.447
								93.4562
								86.369
								96.858
								87.0541
								72.2419
								36.4989
								80.9119
								62.7451
								58.0676
								87.0541
								87.9991
								85.6367
								60.1228
								76.8249
								76.0926
								59.0598
								97.4486
								83.2743
								86.369
								76.8722
								83.1798
								84.3137
								76.6596
								76.6596
								71.3678
								59.6504
								77.1321
								85.6367
								56.9809
								76.8722
								59.3905

## Sheet: 5f
					WT	Pgk1	Pgk1+Eno1	Pgk1+Eno2	Pgk1+Eno3
					1	0.51518	0.526844	0.257273	0.521714
					1	0.689966	0.501431	0.289914	0.468938
					1	0.448209	0.391593	0.23713	0.434102
				sum	1	0.551118	0.473289	0.261439	0.474918
				std	0	0.124821	0.0718827	0.026637	0.0441111

## Sheet: 6c
					WT	Pgk1	Pgk1+Eno1	Pgk1+Eno2	Pgk1+Eno3
					0.133333	0.4	0.4	0.8	0.466667
					0.2	0.466667	0.466667	0.866667	0.333333
					0.266667	0.533333	0.533333	0.933333	0.533333
				sum	0.2	0.466667	0.466667	0.866667	0.444444
				std	0.0666667	0.0666667	0.0666667	0.0666667	0.101835

## Sheet: 6e
					WT	Pgk1	Pgk1+Eno1	Pgk1+Eno2	Pgk1+Eno3
					1	0.566672	0.622233	0.354969	0.58318
					1	0.679338	0.655942	0.446125	0.593619
					1	0.733136	0.665519	0.493816	0.642586
				sum	1	0.659715	0.647898	0.431637	0.606462
				std	0	0.084949	0.0227366	0.0705482	0.0317167

## Sheet: 7b
				p-cofilin						cofilin						p-p38						p38						Limk						p-Limk 323						p-Limk 508
					WT	Pgk1	γ -Enolase	Pgk1+γ -Enolase			WT	Pgk1	γ -Enolase	Pgk1+γ -Enolase			WT	Pgk1	γ -Enolase	Pgk1+γ -Enolase			WT	Pgk1	γ -Enolase	Pgk1+γ -Enolase			WT	Pgk1	γ -Enolase	Pgk1+γ -Enolase			WT	Pgk1	γ -Enolase	Pgk1+γ -Enolase			WT	Pgk1	γ -Enolase	Pgk1+γ -Enolase
					1	0.572546	0.589874	0.342504			1	1.02393	1.09664	1.05247			1	0.641817	0.624629	0.316473			1	1.03599	0.987356	1.01172			1	0.994188	1.1467	0.925298			1	0.646867	0.658854	0.236318			1	1.11509	1.06181	1.13125
					1	0.38524	0.402742	0.157388			1	0.826293	0.823866	0.859193			1	0.459684	0.330859	0.339079			1	0.820083	0.773995	0.812493			1	0.772139	0.745469	0.830031			1	0.516005	0.531062	0.212727			1	0.767317	0.708848	0.759758
					1	0.630784	0.644025	0.436063			1	1.0181	0.940454	1.04347			1	0.56389	0.592204	0.26978			1	1.02866	0.986526	1.00947			1	0.987317	0.839265	0.945661			1	0.78116	0.71619	0.354623			1	0.97252	1.05159	0.924781
				sum	1	0.529523	0.545547	0.311985		sum	1	0.956109	0.953654	0.985046		sum	1	0.555131	0.515897	0.308444		sum	1	0.961578	0.915959	0.944563		sum	1	0.917881	0.910478	0.90033		sum	1	0.648011	0.635369	0.267889		sum	1	0.951643	0.94075	0.938596
				std	0	0.128301	0.126602	0.141822		std	0	0.112461	0.136866	0.109085		std	0	0.0913815	0.161066	0.0353399		std	0	0.122594	0.122945	0.114381		std	0	0.126263	0.20988	0.061726		std	0	0.132581	0.0947725	0.0760339		std	0	0.174825	0.200898	0.186131

## Sheet: 7d
				p-cofilin						cofilin						p-p38							p38							Limk						p-Limk 323						p-Limk 508
					normal mouse IgG	Pgk1	Pgk1+γ -Enolase antibody	γ -Enolase antibody			normal mouse IgG	Pgk1	Pgk1+γ -Enolase antibody	γ -Enolase antibody			normal mouse IgG	Pgk1	Pgk1+γ -Enolase antibody	γ -Enolase antibody				normal mouse IgG	Pgk1	Pgk1+γ -Enolase antibody	γ -Enolase antibody				normal mouse IgG	Pgk1	Pgk1+γ -Enolase antibody	γ -Enolase antibody			normal mouse IgG	Pgk1	Pgk1+γ -Enolase antibody	γ -Enolase antibody			normal mouse IgG	Pgk1	Pgk1+γ -Enolase antibody	γ -Enolase antibody
					1	0.579421	0.924864	1.71096			1	1.06454	0.997047	0.983078			1	0.396606	0.862936	2.32233				1	0.972646	0.838731	1.08105				1	0.996135	1.0941	1.08575			1	0.700911	1.06733	1.77725			1	0.963587	1.02681	1.05259
					1	0.655191	0.926816	1.53788			1	1.10351	0.997492	0.969847			1	0.527884	0.991365	1.53055				1	1.02456	1.03521	1.0926				1	1.00927	1.09773	1.09444			1	0.751688	0.932925	1.71205			1	1.04943	1.06808	0.988832
					1	0.499298	0.851341	1.61719			1	1.09038	0.994474	0.962815			1	0.267867	0.83345	2.5646				1	1.08888	1.0565	1.08206				1	0.99671	1.0949	1.08675			1	0.663256	0.991621	1.82553			1	0.894435	0.970567	0.936244
				sum	1	0.57797	0.901007	1.62201		sum	1	1.08614	0.996338	0.971913		sum	1	0.397452	0.895917	2.13916			sum	1	1.02869	0.976816	1.08524			sum	1	1.0007	1.09558	1.08898		sum	1	0.705285	0.997293	1.77161		sum	1	0.969151	1.02182	0.992556
				std	0	0.0779563	0.0430234	0.0866415		std	0	0.0198276	0.00162943	0.0102881		std	0	0.13001	0.0839648	0.540816			std	0	0.0582254	0.120058	0.00639547			std	0	0.00742291	0.0019108	0.00475387		std	0	0.0443782	0.0673834	0.0569473		std	0	0.0776485	0.0489463	0.0582632

[truncated: 4 more sheets: Supplementary Figure 3d, Supplementary Figure 4b, Supplementary Figure 5d, Supplementary Figure 7b]
